# Supplementary material for: Fathers’ involvement in pregnancy and childbirth in Africa: an integrative systematic review
Source: Glob Health Action. 2024 Jul 12;17(1):2372906. doi: 10.1080/16549716.2024.2372906 (PMC11249146; doi:10.1080/16549716.2024.2372906)
Supplement: Supplemental table 2_quality appraisal_MMAT.xlsx [file ZGHA_A_2372906_SM4359.xlsx]

## Sheet: MMAT checklist
				SCREENING QUESTIONS		1. QUALITATIVE STUDIES					2. RANDOMIZED CONTROLLED TRIALS					3. NON-RANDOMIZED STUDIES					4. QUANTITATIVE DESCRIPTIVE STUDIES					5. MIXED METHODS STUDIES					COMMENTS
RefID	First author	Year	Citation	S1. Are there clear research questions?	S2. Do the collected data allow to address the research questions?	1.1. Is the qualitative approach appropriate to answer the research question?	1.2. Are the qualitative data collection methods adequate to address the research question?	1.3. Are the findings adequately derived from the data?	1.4. Is the interpretation of results sufficiently substantiated by data?	1.5. Is there coherence between qualitative data sources, collection, analysis and interpretation?	2.1. Is randomization appropriately performed?	2.2. Are the groups comparable at baseline?	2.3. Are there complete outcome data?	2.4. Are outcome assessors blinded to the intervention provided?	2.5 Did the participants adhere to the assigned intervention?	3.1. Are the participants representative of the target population?	3.2. Are measurements appropriate regarding both the outcome and intervention (or exposure)?	3.3. Are there complete outcome data?	3.4. Are the confounders accounted for in the design and analysis?	3.5. During the study period, is the intervention administered (or exposure occurred) as intended?	4.1. Is the sampling strategy relevant to address the research question?	4.2. Is the sample representative of the target population?	4.3. Are the measurements appropriate?	4.4. Is the risk of nonresponse bias low?	4.5. Is the statistical analysis appropriate to answer the research question?	5.1. Is there an adequate rationale for using a mixed methods design to address the research question?	5.2. Are the different components of the study effectively integrated to answer the research question?	5.3. Are the outputs of the integration of qualitative and quantitative components adequately interpreted?	5.4. Are divergences and inconsistencies between quantitative and qualitative results adequately addressed?	5.5. Do the different components of the study adhere to the quality criteria of each tradition of the methods involved?
			Husbands’ involvement in birth preparedness and complication readiness in Axum town, Tigray region, Ethiopia.	Yes	Yes																Yes	Yes	Yes	Yes	Yes						5
			Male involvement in the maternal healthcare system: implication towards decreasing the high burden of maternal mortality.	Yes	Yes																Yes	Yes	Yes	Yes	Yes						5
			Inclusion of men in maternal and safe motherhood services in inner-city comm­unities in Ghana: evidence from a descriptive cross-sectional survey.	Yes	Yes																	Yes	Yes	Yes	Yes						5
			Barriers to men’s involvement in antenatal and postnatal care in Butula, Western Kenya.	Yes	Yes																					Yes	Yes	Yes	Can't tell	Yes	3
			Birth Preparedness, Complication Readiness and Fathers’ Participa­tion in Maternity Care in a Northern Nigerian Community.	Yes	Yes																					Yes	Yes	No	Can't tell	Yes	3
			Factors associated with men’s involvement in antenatal care visits in Asmara, Eritrea: Community-based survey	Yes	Yes																Yes	Yes	Yes	Can't tell	Yes						4
			Exploring the Dilemmas, Challenges, and Opportunities of Adolescent Fatherhood: An Exploratory Case Study	Yes	Yes	Yes	Yes	Yes	Yes	Yes																					5
			Factors affecting men’s involvement in maternity waiting home utilization in North Achefer district, Northwest Ethiopia: A crosssectional study	Yes	Yes																Yes	Yes	Yes	Yes	Yes						5
			Navigating relationship dynamics, pregnancy and fatherhood in the Bukhali trial: a qualitative study with men in Soweto, South Africa	Yes	Yes	Yes	Can't tell	Yes	Yes	Yes																					4
			The fear of social stigma experienced by men: a barrier to male involvement in antenatal care in Misungwi District, rural Tanzania	Yes	Yes	Yes	Yes	Yes	Yes	Yes
			Barriers to male partner accompaniment and participation in maternal and child health care in Thika and Kiambu Level Five Hospital, Kenya	Yes	Yes	Can't tell	Can't tell	Yes	Yes	Yes																					3
			Caring masculinities? Teenage fathers in South Africa	Yes	Yes	Yes	Yes	Yes	Yes	Yes																					5
			Factors influencing fathers’ involvement in the care of hospitalized preterm newborns in Balaka, Malawi	Yes	Yes	Yes	Yes	Yes	Yes	Yes																					5
			Husbands’ involvement in antenatal-related care in the Bosomtwe District of Ghana: inquiry into the facilitators and barriers	Yes	Yes	Yes	Yes	Yes	Yes	Yes																					5
			Male partners’ experiences of early pregnancy ultrasound scans in Soweto, South Africa: The Healthy Pregnancy, Healthy Baby randomised trial	Yes	Yes																Yes	Yes	No	Yes	Yes						4
			South African fathers’ experiences with healthcare providers during their partners’ medically high-risk pregnancy and childbirth	Yes	Yes	Yes	Yes	Yes	No	Can't tell																					3
			Men in maternal health: an analysis of men’s views and knowledge on, and challenges to, involvement in antenatal care services in a Tanzanian community in Dodoma Region	Yes	Yes																Yes	Yes	Yes	Yes	Yes						5
			Social and cultural barriers to husbands’ involvement in maternal health in rural Gambia.	Yes	Yes	Yes	Yes	Yes	Yes	Yes																					5
			Malawian fathers’ views and experiences of attending the birth of their children: a qualitative study	Yes	Yes	Yes	Yes	Yes	Yes	Yes																					5
			Experiences, views, and needs of first-time fathers in pregnancy-related care: a qualitative study in south-east Nigeria	Yes	Yes	Yes	Yes	Yes	Yes	Yes																					5
			‘You try to play a role in her preg¬nancy’ – a qualita¬tive study on recent fathers’ perspectives about childbearing and encounter with the maternal health system in Kigali, Rwanda	Yes	Yes	Yes	Yes	Yes	Yes	Yes																					5
			A Qualitative Exploration of the Meaning and Understanding of Male Partner Involvement in Pregnancy-Related Care among men in rural South Africa	Yes	Yes	Yes	Yes	Yes	Yes	Yes																					5
			Male partners' views of involvement in maternal healthcare services at Makhado Municipality clinics, Limpopo Province, South Africa: original research	Yes	Yes	Yes	Yes	Yes	Yes	Yes																					5
			Husbands' experience and perception of supporting their wives during childbirth in Tanzania	Yes	Yes	Yes	Yes	Yes	Yes	Yes																					5
			Community perspectives: An exploration of potential barriers to men’s involvement in maternity care in a central Tanzanian community	Yes	Yes	Yes	Yes	Yes	Yes	Yes																					5
			Perceptions on male involvement in pregnancy and childbirth in Masasi District, Tanzania: a qualitative study	Yes	Yes	Yes	Yes	Yes	Yes	Yes																					5
			Male engagement guidelines in antenatal care: unintended consequences for pregnant women in Tanzania	Yes	Yes	Yes	Yes	Yes	Yes	Yes																					5
			An exploratory study of men’s companion¬ship, perceptions and experiences during pregnancy and delivery in Uganda	Yes	Yes	Yes	Yes	Yes	Yes	Yes																					5
			The involvement of men in maternal healthcare: cross-sectional, pilot case studies from Maligita and Kibibi, Uganda	Yes	Yes	Yes	Yes	Yes	Yes	Yes																					5
